# Supplementary material for: Deciphering macrophage differentiation and cell death dynamics in heart failure: a single-cell sequencing odyssey
Source: Front Immunol. 2025 Oct 7;16:1604226. doi: 10.3389/fimmu.2025.1604226 (PMC12537381; doi:10.3389/fimmu.2025.1604226)
Supplement: Supplementary file 1 [file DataSheet1.zip]

Archive with 9 entries (8 files):
- revised supplementary figures part 1/
- revised supplementary figures part 1/Figure S1.tif
- revised supplementary figures part 1/Figure S2.tif
- revised supplementary figures part 1/Figure S3.tif
- revised supplementary figures part 1/Figure S4.tif
- revised supplementary figures part 1/Figure S5.tif
- revised supplementary figures part 1/Figure S6.tif
- revised supplementary figures part 1/Figure S7.tif
- revised supplementary figures part 1/Figure S8.tif
