# Supplementary material for: Deciphering macrophage differentiation and cell death dynamics in heart failure: a single-cell sequencing odyssey
Source: Front Immunol. 2025 Oct 7;16:1604226. doi: 10.3389/fimmu.2025.1604226 (PMC12537381; doi:10.3389/fimmu.2025.1604226)
Supplement: Supplementary file 2 [file DataSheet2.zip]

Archive with 7 entries (6 files):
- revised supplementary figures part  2/
- revised supplementary figures part  2/Figure S10.tif
- revised supplementary figures part  2/Figure S11.tif
- revised supplementary figures part  2/Figure S12.tif
- revised supplementary figures part  2/Figure S13.tif
- revised supplementary figures part  2/Figure S9.tif
- revised supplementary figures part  2/Supplementary figure legends.docx
